# Supplementary material for: The prevalence of hepatitis B virus infection in Bangladesh: a systematic review and meta-analysis
Source: Epidemiol Infect. 2022 Feb 14;150:e47. doi: 10.1017/S0950268822000061 (PMC8895722; doi:10.1017/S0950268822000061)
Supplement: Supplementary file 1 [file hygsup.zip]

Archive with 3 entries (3 files):
- S0950268822000061sup001.docx
- S0950268822000061sup002.docx
- S0950268822000061sup003.docx
